# Supplementary material for: Biallelic variants in RINT1 present as early-onset pure hereditary spastic paraplegia
Source: J Clin Invest. 2024 Jul 11;134(17):e178919. doi: 10.1172/JCI178919 (PMC11364375; doi:10.1172/JCI178919)
Supplement: Supporting data values [file jci-134-178919-s030.xlsx]

## Sheet: Figure 1B-C
	Figure 1B-C: Western blot
	ID	Protein	Levels (raw)	Levels (fold-change, graph)
	Control 1	RINT1	0.600775	0.997711
	Control 2		0.629056	1.04468
	Control 3		0.515448	0.856009
	Control 4		0.603533	1.00229
	Patient 4		0.238254	0.395669
	Patient 4		0.430331	0.714654
	Patient 1		0.0790363	0.131256
	Patient 1		0.0712403	0.118309
	Patient 3		0.438293	0.727876
	Patient 3		0.355441	0.590283
	Control 1	NBAS	0.351389	0.943975
	Control 2		0.431992	1.16051
	Control 3		0.350723	0.942183
	Control 4		0.3931	1.05603
	Patient 4		0.526703	1.41494
	Patient 4		0.604068	1.62277
	Patient 1		0.20995	0.56401
	Patient 1		0.327295	0.879246
	Patient 3		0.292079	0.784643
	Patient 3		0.422698	1.13554
	Control 1	ZW10	0.337175	0.860525
	Control 2		0.401356	1.02433
	Control 3		0.382293	0.975675
	Control 4		0.454208	1.15921
	Patient 4		0.29942	0.76417
	Patient 4		0.341301	0.871057
	Patient 1		0.275086	0.702064
	Patient 1		0.311136	0.794071
	Patient 3		0.27923	0.712642
	Patient 3		0.278385	0.710485

## Sheet: Figure 1D
	Figure 1D: Lipidomics - Neutral lipids
	ID	Lipid	Levels (raw)	Levels (fold-change, graph)
	Control 1	TAG	267444	0.851732
	Control 2		273294	0.870362
	Control 3		223030	0.710287
	Control 4		315455	1.00463
	Control 5		314234	1.00075
	Control 6		334982	1.06682
	Patient 4		249447	0.794419
	Patient 4		242566	0.772502
	Patient 1		265993	0.847113
	Patient 1		252409	0.803851
	Patient 3		218969	0.697355
	Patient 3		234556	0.746992
	Control 1	DAG	53193.5	0.888619
	Control 2		55529.6	0.927644
	Control 3		52678.5	0.880016
	Control 4		64192.1	1.07236
	Control 5		70396.5	1.176
	Control 6		82593.2	1.37975
	Patient 4		14529.9	0.242729
	Patient 4		14402	0.240592
	Patient 1		16248.7	0.27144
	Patient 1		17234.2	0.287904
	Patient 3		18173.9	0.303602
	Patient 3		16265.3	0.271719
	Control 1	FC	664883	0.830573
	Control 2		707576	0.883905
	Control 3		745593	0.931395
	Control 4		856910	1.07045
	Control 5		861888	1.07667
	Control 6		855430	1.0686
	Patient 4		2.76093e+06	3.44896
	Patient 4		2.69623e+06	3.36813
	Patient 1		3.38095e+06	4.22349
	Patient 1		3.65798e+06	4.56956
	Patient 3		2.50682e+06	3.13152
	Patient 3		2.68361e+06	3.35237
	Control 1	CE	2.31978e+06	1.05232
	Control 2		2.54745e+06	1.1556
	Control 3		1.98807e+06	0.901848
	Control 4		2.24219e+06	1.01712
	Control 5		2.1667e+06	0.982878
	Control 6		1.59456e+06	0.72334
	Patient 4		1.35027e+06	0.612521
	Patient 4		1.31848e+06	0.5981
	Patient 1		1.35141e+06	0.61304
	Patient 1		1.41162e+06	0.640354
	Patient 3		1.45857e+06	0.661651
	Patient 3		1.56043e+06	0.707859
	Control 1	TAG/DAG	5.02776	1.07224
	Control 2		4.92159	1.0496
	Control 3		4.2338	0.902921
	Control 4		4.91423	1.04803
	Control 5		4.46378	0.951967
	Control 6		4.05581	0.864962
	Patient 4		17.1678	3.66129
	Patient 4		16.8425	3.59191
	Patient 1		16.3702	3.49119
	Patient 1		14.6458	3.12345
	Patient 3		12.0486	2.56954
	Patient 3		14.4206	3.0754
	Control 1	FC/CE	0.286615	0.757029
	Control 2		0.277758	0.733637
	Control 3		0.375033	0.990567
	Control 4		0.382176	1.00943
	Control 5		0.397788	1.05067
	Control 6		0.536467	1.41696
	Patient 4		2.04473	5.4007
	Patient 4		2.04495	5.40129
	Patient 1		2.50179	6.60794
	Patient 1		2.59133	6.84442
	Patient 3		1.71868	4.53951
	Patient 3		1.71978	4.54243

## Sheet: Figure 1E
	Figure 1E: Lipidomics - Phospholipids
	ID	Lipid	Levels (raw)	Levels (fold-change, graph)
	Control 1	PC	890331	1.11178
	Control 2		955281	1.19289
	Control 3		724313	0.90447
	Control 4		857971	1.07137
	Control 5		743658	0.928627
	Control 6		721380	0.900808
	Patient 4		2.04289e+06	2.55101
	Patient 4		2.13169e+06	2.66191
	Patient 1		2.69577e+06	3.36629
	Patient 1		2.58775e+06	3.23139
	Patient 3		2.35937e+06	2.94621
	Patient 3		2.10652e+06	2.63047
	Control 1	LPC	142742	0.930722
	Control 2		157037	1.02393
	Control 3		136037	0.887001
	Control 4		159359	1.03907
	Control 5		174273	1.13631
	Control 6		149696	0.976067
	Patient 4		261477	1.70491
	Patient 4		272680	1.77796
	Patient 1		131053	0.854505
	Patient 1		152117	0.991853
	Patient 3		230917	1.50565
	Patient 3		271584	1.77081
	Control 1	PE	3448.67	1.06213
	Control 2		3045.2	0.937868
	Control 3		2307.67	0.710723
	Control 4		2898.54	0.892701
	Control 5		3693.35	1.13749
	Control 6		3504.31	1.07927
	Patient 4		21621.6	6.65908
	Patient 4		21922.6	6.75178
	Patient 1		18774.6	5.78225
	Patient 1		21219.9	6.53535
	Patient 3		31510.7	9.70475
	Patient 3		32365.8	9.9681
	Control 1	LPE	10564.5	1.03894
	Control 2		9772.69	0.961065
	Control 3		7264.06	0.714362
	Control 4		11316.2	1.11286
	Control 5		9616.31	0.945686
	Control 6		10633.9	1.04576
	Patient 4		4367.11	0.42947
	Patient 4		4247.81	0.417737
	Patient 1		2153.89	0.211818
	Patient 1		2085.33	0.205075
	Patient 3		2814.33	0.276767
	Patient 3		2754.68	0.2709
	Control 1	PS	11132.7	1.01322
	Control 2		11982.4	1.09055
	Control 3		7875.12	0.716735
	Control 4		8671.71	0.789234
	Control 5		10842.3	0.986784
	Control 6		11790.1	1.07304
	Patient 4		57540.5	5.23691
	Patient 4		52597.4	4.78703
	Patient 1		85412.8	7.77364
	Patient 1		58901.7	5.36079
	Patient 3		85412.8	7.77364
	Patient 3		89710.8	8.16481
	Control 1	LPS	3979.26	1.21012
	Control 2		2668.89	0.811631
	Control 3		3306.53	1.00554
	Control 4		3270.09	0.99446
	Control 5		3469.32	1.05505
	Control 6		2872.94	0.873683
	Patient 4		1397.14	0.424882
	Patient 4		1337.25	0.406667
	Patient 1		1393.03	0.423632
	Patient 1		672.283	0.204446
	Patient 3		1116.28	0.339469
	Patient 3		1183.97	0.360054
	Control 1	PC/PE	258.166	0.931727
	Control 2		313.701	1.13215
	Control 3		313.872	1.13277
	Control 4		296.001	1.06827
	Control 5		201.351	0.726678
	Control 6		205.855	0.742936
	Patient 4		94.4836	0.340993
	Patient 4		97.2374	0.350932
	Patient 1		143.586	0.518206
	Patient 1		121.949	0.440117
	Patient 3		74.8752	0.270226
	Patient 3		65.0847	0.234892
	Control 1	PC/PS	79.9743	1.00157
	Control 2		79.7235	0.998429
	Control 3		91.9748	1.15186
	Control 4		98.9391	1.23908
	Control 5		68.5886	0.85898
	Control 6		61.1854	0.766264
	Patient 4		35.5035	0.444633
	Patient 4		40.5285	0.507565
	Patient 1		31.5617	0.395267
	Patient 1		43.9333	0.550206
	Patient 3		27.6231	0.345942
	Patient 3		23.4812	0.29407
	Control 1	PC/Lyso-PC	6.23734	1.16496
	Control 2		6.08314	1.13616
	Control 3		5.32439	0.994445
	Control 4		5.38387	1.00555
	Control 5		4.26721	0.796993
	Control 6		4.81895	0.900044
	Patient 4		7.81287	1.45922
	Patient 4		7.81757	1.4601
	Patient 1		20.5701	3.84191
	Patient 1		17.0115	3.17727
	Patient 3		10.2174	1.90832
	Patient 3		7.75641	1.44868
	Control 1	PE-Lyso-PE	0.326439	1.01359
	Control 2		0.311603	0.967527
	Control 3		0.317683	0.986407
	Control 4		0.256141	0.795318
	Control 5		0.384071	1.19254
	Control 6		0.329541	1.02322
	Patient 4		4.95101	15.3729
	Patient 4		5.16092	16.0247
	Patient 1		8.71659	27.065
	Patient 1		10.1758	31.5958
	Patient 3		11.1965	34.7651
	Patient 3		11.7494	36.4818
	Control 1	PS/Lyso-PS	2.79768	0.944703
	Control 2		4.48966	1.51604
	Control 3		2.38169	0.804234
	Control 4		2.65182	0.895452
	Control 5		3.12519	1.0553
	Control 6		4.10383	1.38576
	Patient 4		41.1844	13.9069
	Patient 4		39.3326	13.2816
	Patient 1		61.3142	20.7042
	Patient 1		87.6144	29.5851
	Patient 3		76.5157	25.8373
	Patient 3		75.7712	25.5859
